# Supplementary material for: Identification and in vitro validation of prognostic lncRNA signature in head and neck squamous cell carcinoma
Source: Bioengineered. 2021 Dec 7;12(2):10049–62. doi: 10.1080/21655979.2021.1995577 (PMC8809959; doi:10.1080/21655979.2021.1995577)
Supplement: Supplemental Material [file KBIE_A_1995577_SM8452.zip]

Archive with 7 entries (7 files):
- supplement 1.tif
- supplement 2.tif
- supplement 3.tif
- supplement 4.tif
- Supplementary Figures legends.docx
- Supplementary Tables 1.xlsx
- Supplementary Tables 2.xlsx
