# Supplementary material for: Identification and in vitro validation of prognostic lncRNA signature in head and neck squamous cell carcinoma
Source: Bioengineered. 2021 Dec 7;12(2):10049–62. doi: 10.1080/21655979.2021.1995577 (PMC8809959; doi:10.1080/21655979.2021.1995577)
Supplement: Supplemental Material [file KBIE_A_1995577_SM8452.zip › Supplementary Tables 1.xlsx]

## Sheet: Sheet1
id	HR	HR.95L	HR.95H	pvalue
LINC02434	1.0076	1.00438	1.01083	3.51467e-06
AL162574.2	1.01622	1.00932	1.02317	3.6516e-06
LINC01356	1.00851	1.00475	1.01228	8.8126e-06
AC073130.1	1.01358	1.00755	1.01965	9.37896e-06
LINC01322	1.00144	1.00077	1.00211	2.46624e-05
ATP6V1B1-AS1	1.03224	1.01658	1.04813	4.72204e-05
GSEC	1.00349	1.0018	1.00517	4.99614e-05
AL390729.1	1.01145	1.00589	1.01704	5.12073e-05
LINC01704	1.02166	1.01098	1.03246	6.45501e-05
AC087392.2	1.02666	1.01343	1.04007	7.00354e-05
AP000561.1	1.04026	1.01989	1.06104	9.19688e-05
AL122019.1	1.05685	1.02723	1.08733	0.000137871
LINC02535	1.00691	1.00334	1.0105	0.000144143
FOXD2-AS1	1.00259	1.00125	1.00393	0.000146834
MYOSLID	1.00067	1.00032	1.00102	0.000171121
BX255923.2	0.657024	0.526674	0.819637	0.000197055
LINC00460	1.00205	1.00097	1.00314	0.000199897
AF121898.1	1.01423	1.00664	1.02188	0.000226981
CDKN2A-DT	0.948604	0.922242	0.975719	0.000243198
AC097451.1	1.00627	1.00282	1.00973	0.000361891
AC243773.1	1.06311	1.02727	1.1002	0.000470115
AC005291.1	1.01598	1.00697	1.02507	0.000487656
HOTTIP	1.03043	1.013	1.04816	0.000572998
AC023886.1	1.03689	1.01571	1.05851	0.000581694
LINC01116	1.00112	1.00047	1.00176	0.000702434
SFTA1P	1.00217	1.00091	1.00343	0.000706248
AL137804.1	1.1471	1.0584	1.24325	0.000831814
AC091173.1	1.05917	1.02312	1.09649	0.0011387
LINC01602	1.01629	1.00632	1.02635	0.00131452
LINC02454	1.00574	1.00222	1.00927	0.00136613
AL359091.5	1.01219	1.00468	1.01975	0.00141977
AC006065.4	1.00849	1.00321	1.0138	0.00160993
LINC02584	1.00847	1.00318	1.01379	0.00168811
LINC00520	1.00059	1.00022	1.00095	0.0017046
AL355596.1	1.00722	1.0027	1.01175	0.00171908
FLG-AS1	1.00275	1.00102	1.00449	0.00184852
AC119150.1	1.02434	1.0089	1.04002	0.00191269
DUXAP8	1.00094	1.00033	1.00154	0.00247302
LINC02228	1.01504	1.00522	1.02496	0.00262496
AC090023.2	1.03326	1.01136	1.05565	0.00276439
AC005291.2	1.01273	1.00436	1.02117	0.00281458
LINC02407	1.00335	1.00115	1.00556	0.00284911
AC025271.4	0.777331	0.658095	0.91817	0.00302843
AC003092.1	1.00338	1.00115	1.00563	0.00303663
FAM242A	1.03305	1.01101	1.05557	0.00313077
AC089983.1	1.00957	1.00316	1.01603	0.00340637
LINC02154	1.00062	1.0002	1.00103	0.00346107
TM4SF19-AS1	1.0017	1.00056	1.00284	0.00348087
AC091980.2	0.885956	0.816508	0.96131	0.00364464
AC002401.4	1.00181	1.00058	1.00304	0.00386725
CASC20	1.0063	1.00202	1.0106	0.00390299
AC007879.2	1.04499	1.01338	1.07759	0.00499084
AP005120.1	1.00337	1.00101	1.00573	0.00502258
LINC01338	1.00771	1.00232	1.01314	0.00502732
LINC01029	1.00431	1.00129	1.00735	0.00520165
LINC00599	1.01681	1.00493	1.02883	0.00544769
LINC01179	1.00431	1.00127	1.00737	0.00550497
LHX1-DT	1.00238	1.00068	1.00407	0.00593492
AP003025.1	1.00953	1.00271	1.01639	0.00607533
LINC01305	0.994088	0.989816	0.998378	0.00695482
AC103702.2	1.00074	1.0002	1.00127	0.00745198
AL513123.1	1.01035	1.00269	1.01806	0.00800895
AC126175.1	1.00272	1.00069	1.00476	0.00849189
AC139491.2	1.00193	1.00048	1.00337	0.00881928
KCNQ5-IT1	1.0582	1.01418	1.10413	0.00906272
LINC01508	1.00335	1.00083	1.00587	0.00907436
AC015574.1	1.00757	1.00187	1.01329	0.00911153
AC018616.1	1.05033	1.01227	1.08982	0.00912569
LINC02574	1.02964	1.00723	1.05255	0.00928456
AP002957.1	1.01698	1.00416	1.02996	0.00929034
LINC00327	1.00607	1.00148	1.01067	0.00944669
AC117402.1	1.00156	1.00038	1.00274	0.0095188
