# Supplementary material for: Identification and in vitro validation of prognostic lncRNA signature in head and neck squamous cell carcinoma
Source: Bioengineered. 2021 Dec 7;12(2):10049–62. doi: 10.1080/21655979.2021.1995577 (PMC8809959; doi:10.1080/21655979.2021.1995577)
Supplement: Supplemental Material [file KBIE_A_1995577_SM8452.zip › Supplementary Tables 2.xlsx]

## Sheet: Sheet1
id	coef	HR	HR.95L	HR.95H	pvalue
HOXC-AS2	0.00392131	1.00393	0.998752	1.00913	0.137133
FOXD2-AS1	0.00152581	1.00153	1.00005	1.003	0.0422072
LINC00460	0.00125204	1.00125	1.00028	1.00223	0.0120035
AC022031.2	0.00753401	1.00756	1.00325	1.01189	0.000577245
AP002957.1	0.0165736	1.01671	1.00283	1.03079	0.0181338
AP002478.1	0.0244732	1.02478	1.01338	1.0363	1.8e-05
AC011369.1	0.0848723	1.08858	1.01016	1.17309	0.0260859
